# Supplementary material for: ﻿Comprehensive molecular and morphological analysis of Brachystemmacalycinum and Stellariaovatifolia in the tribe Alsineae (Caryophyllaceae)
Source: PhytoKeys. 2023 Feb 22;220:1–16. doi: 10.3897/phytokeys.220.96126 (PMC10209637; doi:10.3897/phytokeys.220.96126)
Supplement: XML Treatment for Brachystemma [file phytokeys.220.96126-treatment1.xml]

<!DOCTYPE tp:taxon-treatment
  PUBLIC "-//TaxonX//DTD Taxonomic Treatment Publishing DTD v0 20100105//EN" "tax-treatment-NSO.dtd">
<tp:taxon-treatment xmlns:tp="http://www.plazi.org/taxpub"><tp:treatment-meta><kwd-group><label>Taxon classification</label><kwd>
                <named-content content-type="kingdom">Plantae</named-content>
              </kwd><kwd>
                <named-content content-type="order">Caryophyllales</named-content>
              </kwd><kwd>
                <named-content content-type="family">Caryophyllaceae</named-content>
              </kwd></kwd-group><mixed-citation publication-type="journal"><person-group><name><surname>Wang</surname><given-names>Wen-Qiao</given-names></name><name><surname>Su</surname><given-names>Zhi-Wei</given-names></name><name><surname>Ma</surname><given-names>Zhong-Hui</given-names></name></person-group><article-title>﻿Comprehensive molecular and morphological analysis of <italic><tp:taxon-name><tp:taxon-name-part taxon-name-part-type="genus" reg="Brachystemma">Brachystemma</tp:taxon-name-part><tp:taxon-name-part taxon-name-part-type="species" reg="calycinum">calycinum</tp:taxon-name-part></tp:taxon-name></italic> and <italic><tp:taxon-name><tp:taxon-name-part taxon-name-part-type="genus" reg="Stellaria">Stellaria</tp:taxon-name-part><tp:taxon-name-part taxon-name-part-type="species" reg="ovatifolia">ovatifolia</tp:taxon-name-part></tp:taxon-name></italic> in the tribe <tp:taxon-name><tp:taxon-name-part taxon-name-part-type="tribe">Alsineae</tp:taxon-name-part></tp:taxon-name> (<tp:taxon-name><tp:taxon-name-part taxon-name-part-type="family">Caryophyllaceae</tp:taxon-name-part></tp:taxon-name>)</article-title><source>PhytoKeys</source><day>22</day><month>02</month><year>2023</year><volume>220</volume><fpage>1</fpage><lpage>16</lpage><pub-id pub-id-type="doi">10.3897/phytokeys.220.96126</pub-id></mixed-citation></tp:treatment-meta><tp:nomenclature><label>﻿</label><tp:taxon-name>
              <object-id xmlns:xlink="http://www.w3.org/1999/xlink" content-type="arpha" xlink:type="simple">9589E181-278F-5397-928D-F48FD5A3CE92</object-id>
              <tp:taxon-name-part taxon-name-part-type="genus" reg="Brachystemma">Brachystemma</tp:taxon-name-part>
            </tp:taxon-name><tp:taxon-authority>D.Don, Prodr. Fl. Nepal. 216. 1825. </tp:taxon-authority></tp:nomenclature><tp:treatment-sec sec-type="Type:" id="SECID0E3YBA"><title>Type:﻿</title><p><tp:taxon-name><tp:taxon-name-part taxon-name-part-type="genus" reg="Brachystemma">B.</tp:taxon-name-part><tp:taxon-name-part taxon-name-part-type="species" reg="calycinum">calycinum</tp:taxon-name-part></tp:taxon-name> D.Don.</p></tp:treatment-sec><tp:treatment-sec sec-type="Two species" id="SECID0E3YBI"><title>Two species.</title><p><italic><tp:taxon-name><tp:taxon-name-part taxon-name-part-type="genus" reg="Brachystemma">B.</tp:taxon-name-part><tp:taxon-name-part taxon-name-part-type="species" reg="calycinum">calycinum</tp:taxon-name-part></tp:taxon-name></italic> D.Don, Prodr. Fl. Nepal. 216. 1825, and <italic><tp:taxon-name><tp:taxon-name-part taxon-name-part-type="genus" reg="Brachystemma">B.</tp:taxon-name-part><tp:taxon-name-part taxon-name-part-type="species" reg="ovatifolium">ovatifolium</tp:taxon-name-part></tp:taxon-name></italic> Mizushima, Acta Phytotax. Geobot. 16: 42. 1955.</p></tp:treatment-sec></tp:taxon-treatment>
