# Supplementary material for: ﻿Comprehensive molecular and morphological analysis of Brachystemmacalycinum and Stellariaovatifolia in the tribe Alsineae (Caryophyllaceae)
Source: PhytoKeys. 2023 Feb 22;220:1–16. doi: 10.3897/phytokeys.220.96126 (PMC10209637; doi:10.3897/phytokeys.220.96126)
Supplement: Supplementary material 1 — The vouchers detaled information [file phytokeys-220-001_article-96126__-s001.xlsx]

## Sheet: Sheet1
Voucher name	Collection Code	Scientific Name	Latitude	Longitude	Altitude	Collection Date	Collecter	Country	Province	County	Locality
Brachystemma calycinum1	XieZ1944	Brachystemma calycinum D. Don	24°18' 12.53"	106°45' 26.02"	777	2020.12.15	Zhi Xie	China	Baise	Lingyunxian	Xiajiazhen
Brachystemma calycinum2	XieZ2025	Brachystemma calycinum D. Don	24°06' 56.88"	106°34' 12.72"	631	2020.12.18	Zhi Xie	China	Baise	Lingyunxian	Sishuihe
Brachystemma calycinum3	XieZ2083	Brachystemma calycinum D. Don	24°09' 47.52"	106°32' 47.40"	347	2020.12.20	Zhi Xie	China	Baise	Lingyunxian	Pinglanchun
Stellaria ovatifolia1	XM0134	Stellaria ovatifolia (Mizushima) Mizushima	27°52' 17.87"	87°25' 8.99"	2140	2020.7.23	Xinxin Zhu, Jun Wang, Meihua Wang, Min Xu, Ji Duo, Nimadunzhu	China	Xizang	Dingjiexian	Chentangzhen
Stellaria ovatifolia2	XM0135	Stellaria ovatifolia (Mizushima) Mizushima	27°52' 17.87"	87°25' 8.99"	2140	2020.7.23	Xinxin Zhu, Jun Wang, Meihua Wang, Min Xu, Ji Duo, Nimadunzhu	China	Xizang	Dingjiexian	Chentangzhen
